# Supplementary material for: The Content of Total Carotenoids, Vitamin C and Antioxidant Properties of 65 Potato Cultivars Characterised under the European Project ECOBREED
Source: Int J Mol Sci. 2023 Jul 20;24(14):11716. doi: 10.3390/ijms241411716 (PMC10380281; doi:10.3390/ijms241411716)
Supplement: Supplementary file 1 [file ijms-24-11716-s001.zip]

Archive with 1 entries (1 files):
- ijms-2473902-supplementary.pdf
